# Supplementary material for: Human Keratinocytes and Fibroblasts Co-Cultured on Silk Fibroin Scaffolds Exosomally Overrelease Angiogenic and Growth Factors
Source: Cells. 2023 Jul 11;12(14):1827. doi: 10.3390/cells12141827 (PMC10378127; doi:10.3390/cells12141827)
Supplement: Supplementary file 1 [file cells-12-01827-s001.zip]

Archive with 1 entries (1 files):
- cells-2474181-supplementary.pdf
